# Supplementary material for: Glia maturation factor gamma regulates the migration and adherence of human T lymphocytes
Source: BMC Immunol. 2012 Apr 18;13:21. doi: 10.1186/1471-2172-13-21 (PMC3447661; doi:10.1186/1471-2172-13-21)
Supplement: Additional file 1 — Microsoft Excel table. List of peptides identified by mass spectrometry from GMFG. This table includes a list of peptides from the protein GMFG that were identified as part of a larger proteomics screen of T cell pseudopodia. [file 1471-2172-13-21-S1.xls]

## Sheet: Sheet1
Peptide Sequence	Log(e)	Mass (Da)	Modifications
SDSLVVCEVDPELTEKLRK	-2.6	2258.2	Acetylation (S1), Carbamidomethylation (C7)
SDSLVVCEVDPELTEKLR	-7.2	2130.1	Acetylation (S1), Carbamidomethylation (C7)
NRLVQTAELTKVFEIR	-3.3	1916.1
LVQTAELTKVFEIR	-5.4	1645.9
LVQTAELTK	-1.2	1001.6
TTDDLTEAWLQEKLSFFR	-6.4	2200.1
